# Supplementary material for: Different Pediatric Acute Care Settings Influence Bronchiolitis Management: A 10-Year Retrospective Study
Source: Life (Basel). 2023 Feb 24;13(3):635. doi: 10.3390/life13030635 (PMC10056632; doi:10.3390/life13030635)
Supplement: Supplementary file 1 [file life-13-00635-s001.zip]

Archive with 1 entries (1 files):
- life-2116340-supplementary.pdf
